# Supplementary material for: Context-Dependent Modulation of Epithelial Barrier Integrity and Intestinal Permeability by Transcutaneous Auricular Vagus Nerve Stimulation in Two Preclinical Models Mimicking Ulcerative Colitis and Crohn’s Disease: A Descriptive Analysis
Source: Int J Mol Sci. 2026 Jul 8;27(14):6109. doi: 10.3390/ijms27146109 (PMC13410186; doi:10.3390/ijms27146109)
Supplement: Supplementary file 1 [file ijms-27-06109-s001.zip]

Archive with 1 entries (1 files):
- ijms-4371361-supplementary.pdf
